# Supplementary material for: The effectiveness of national guidance in changing analgesic prescribing in primary care from 2002 to 2009: An observational database study
Source: Eur J Pain. 2012 Jul 2;17(3):434–43. doi: 10.1002/j.1532-2149.2012.00189.x (PMC3592995; doi:10.1002/j.1532-2149.2012.00189.x)
Supplement: Supplementary file 2 [file ejp0017-0434-SD4.txt]

table S1: Annual prescription prevalenceper 10,000 registered patients 2001-2009 (95% confidenceinterval) 
   
 
 
2001 2002 2003 2004 2005 2006 2007 2008 2009 
 All 
analgesics 
3085 
(3048, 3123)  
3094 
(3057, 3132) 
3102 
(3064, 3139) 
3121 
(3084, 3159)                         
3088 
(3050, 3125) 
3046 
(3009, 3083)    
3059 
(3023, 3096) 
3043 
(3007, 3080)      
3069 
(3033, 3106)           
Basic 
analgesics 
1322 
(1297, 1346) 
1290 
(1266, 1314) 
1257 
(1233, 1281) 
1259 
(1236, 1283) 
1342 
(1317, 1367)    
1322 
(1297, 1346) 
1328 
(1304, 1353) 
1401 
(1376, 1426)       
1497 
(1471, 1523)    
Topical 
NSAIDs 
272 
(261,284) 
275  
(264,287)          
277 
(266,289)         
306  
(294,318)                                                         
351 
(338,364)         
375 
(362,388)                
399 
(386,412) 
491 
(476,505)             
602 
(586,619) 
Weak 
analgesics 
790 
(771,809) 
806 
(787,825) 
813 
(794,833) 
831 
(812,851) 
1021 
(999,1043)         
1034 
(1012, 1055) 
1007 
(986,1028) 
958 
(937,978) 
905 
(886,925) 
Moderate 
analgesics  
754 
(736,773) 
715 
(698,734) 
669 
(651,686)           
614 
(598,631)                                                            
393 
(380,407)       
230 
(220,241)              
243 
(233,253) 
250 
(240,261)              
287 
(276,298) 
Co-proxamol
 
736 
(718,755) 
694 
(676,712) 
652 
(635,669) 
596 
(580,613) 
325 
(313,338) 
124 
(116,131) 
59 
(54, 65) 
18 
(15, 21) 
11 
(9, 14) 
Strong
analgesics 
507 
(492,523) 
536 
(520,551)          
574 
(558,591)           
607  
(591,624)                                                          
752 
(734,771)        
818 
(799,837) 
872 
(853,892) 
909 
(889,929)              
955 
(935,976) 
Verystrong
analgesics 
38 
(34, 43)        
42 
(37, 46)                  
41 
(36, 45)                 
43 
(39, 48) 
47 
(42, 51) 
50 
(45, 55) 
62 
(57, 67)           
62 
(57, 68) 
74 
(69, 80) 
NSAIDs  1146 
(1123, 1169) 
1187 
(1164, 1211) 
1264 
(1241, 1288) 
1301 
(1277, 1325) 
1187 
(1164, 1210) 
1121 
(1099, 1144) 
1091 
(1069, 1113) 
1011 
(990,1032) 
927 
(907,948) 
NSAIDs 
excl. Cox-2 
1027 
(1005, 1049)     
988 
(967,1010)   
1009 
(988,1031)   
1005 
(984,1027)                                   
1067 
(1045, 1089)   
1027 
(1005, 1048)        
1029 
(1008, 1050) 
952 
(932,973)              
873 
(854,893) 
Cox-2
 
167 
(158,176)           
263 
(252,274)           
317 
(305,329)         
378 
(365,391)                                                                  
155 
(147,164) 
116 
(109,124) 
73 
(68, 79)                
70 
(65, 76) 
65 
(60, 71) 
 
