# Supplementary material for: The effectiveness of national guidance in changing analgesic prescribing in primary care from 2002 to 2009: An observational database study
Source: Eur J Pain. 2012 Jul 2;17(3):434–43. doi: 10.1002/j.1532-2149.2012.00189.x (PMC3592995; doi:10.1002/j.1532-2149.2012.00189.x)
Supplement: Supplementary file 5 [file ejp0017-0434-SD5.txt]

tableS2 – Joinpoint regression results: changes in underlyingtrend in incidenceof prescribingforbasic, weak and moderate analgesics  
 
 No. 
joinpoints
Segment Joinpoint (95%CI) Start End Slopea Slope 
p-value 
Basic analgesics 0 1   2002q2 2009q4    1.19 <0.001 
Topical NSAIDs 1 1   2002q2 2007q4    1.48 <0.001 
 2 2007q4 (2006q4, 2008q2) 2007q4 2009q4    5.71 <0.001 
Weak analgesics 2 1   2002q2 2004q3   -0.06 0.95 
 2 2004q3 (2003q5, 2004q4) 2004q3 2005q2   15.76 0.16 
 3 2005q2 (2005q1, 2005q3) 2005q2 2009q4   -2.47 <0.001 
Moderate 
analgesics 
2 1   2002q2 2004q4   -1.90 <0.001 
 2 2004q4 (2004q2, 2005q1) 2004q4 2005q3 -13.70 0.008 
 3 2005q3 (2005q2, 2005q4) 2005q3 2009q4     2.29 <0.001 
Moderate 
analgesics excl. 
co-proxamol 
4 1   2002q2 2004q3     -0.24 0.23 
 2 2004q3 (2004q1, 2004q4) 2004q3 2005q2    5.23 0.02 
 3 2005q2 (2004q4, 2005q3) 2005q2 2006q1   -0.89 0.67 
 4 2006q1 (2005q4, 2007q1) 2006q1 2007q3    4.25 <0.001 
 5 2007q3 (2006q4, 2008q3) 2007q3 2009q4    1.47 <0.001 
Co-proxamol 2 1   2002q2 2004q3    -1.39 <0.001 
 2 2004q3 (2004q2, 2005q1) 2004q3 2005q3 -14.13 <0.001 
 3 2005q3 (2005q1, 2005q4) 2005q3 2009q4   -0.32 0.01 
a mean quarterlychangein incident number ofpatients prescribed per 10,000 registered population 
