# Supplementary material for: The effectiveness of national guidance in changing analgesic prescribing in primary care from 2002 to 2009: An observational database study
Source: Eur J Pain. 2012 Jul 2;17(3):434–43. doi: 10.1002/j.1532-2149.2012.00189.x (PMC3592995; doi:10.1002/j.1532-2149.2012.00189.x)
Supplement: Supplementary file 8 [file ejp0017-0434-SD6.txt]

table S3 – Joinpoint regression results: changes in underlyingtrend in incidenceof prescribingforstrongand verystronganalgesics and 
NSAIDs 
 
 No. 
joinpoints
Segment Joinpoint (95%CI) Start End Slopea Slope 
p-value 
Stronganalgesics 1 1   2002q2 2007q1     2.61 <0.001 
 2 2007q1 (2005q1, 2008q2) 2007q1 2009q4     0.21 0.75 
Verystrong
analgesics 
0 1   2002q2 2009q4     0.14 <0.001 
NSAIDS 0 1   2002q2 2009q4   -1.49 <0.001 
NSAIDs excl. 
Cox-2
1 1   2002q2 2005q3    2.08 0.002 
 2 2005q3 (2004q4, 2007q4) 2005q3 2009q4   -2.04 <0.001 
Cox-2 2 1   2002q2 2004q3     1.50 <0.001 
 2 2004q3 (2004q2, 2004q4) 2004q3 2005q2 -15.09 0.001 
 3 2005q2 (2005q1, 2005q3) 2005q2 2009q4   -0.42 0.004 
a mean quarterlychangein incident number ofpatients prescribed per 10,000 registered population 
 
 
